# Supplementary material for: Revealing the architecture of the photosynthetic apparatus in the diatom Thalassiosira pseudonana
Source: Plant Physiol. 2021 May 4;186(4):2124–36. doi: 10.1093/plphys/kiab208 (PMC8331139; doi:10.1093/plphys/kiab208)
Supplement: kiab208_Supplementary_Data [file kiab208_supplementary_data.zip]

Archive with 6 entries (6 files):
- pp.00362.2021-s02.mp4
- pp.00362.2021-s03.mp4
- pp.00362.2021-s04.mp4
- pp.00362.2021-s05.mp4
- Supplemental data-Arshad-et-al-PP-revised-RA-EDITED -6-May-2021.docx
- Supplemental data-edited-6-May-2021.pdf
